# Supplementary material for: New Insights into Evolution of the ABC Transporter Family in Mesostigma viride, a Unicellular Charophyte Algae
Source: Curr Issues Mol Biol. 2022 Apr 11;44(4):1646–60. doi: 10.3390/cimb44040112 (PMC9164057; doi:10.3390/cimb44040112)
Supplement: Supplementary file 1 [file cimb-44-00112-s001.zip]

Archive with 10 entries (10 files):
- Figure S1.pdf
- Figure S2.pdf
- Figure S3.pdf
- Figure S4.pdf
- Figure S5.pdf
- Figure S6.pdf
- Figure S7.pdf
- Figure S8.pdf
- Figure S9.pdf
- Supplementary figure legends.pdf
